# Supplementary material for: Aryl Hydrocarbon Receptor Defect Attenuates Mitogen-Activated Signaling through Leucine-Rich Repeats and Immunoglobulin-like Domains 1 (LRIG1)-Dependent EGFR Degradation
Source: Int J Mol Sci. 2021 Sep 15;22(18):9988. doi: 10.3390/ijms22189988 (PMC8464816; doi:10.3390/ijms22189988)
Supplement: Supplementary file 1 [file ijms-22-09988-s001.zip]

Archive with 1 entries (1 files):
- ijms-1329256-supplementary.pdf
